# Supplementary material for: SARS-CoV-2 Delta and Omicron Variants Surge in Curitiba, Southern Brazil, and Its Impact on Overall COVID-19 Lethality
Source: Viruses. 2022 Apr 14;14(4):809. doi: 10.3390/v14040809 (PMC9027352; doi:10.3390/v14040809)
Supplement: Supplementary file 1 [file viruses-14-00809-s001.zip]

Archive with 1 entries (1 files):
- viruses-1663716-supplementary.xlsx
