# Supplementary material for: SARS-CoV-2 Delta and Omicron Variants Surge in Curitiba, Southern Brazil, and Its Impact on Overall COVID-19 Lethality
Source: Viruses. 2022 Apr 14;14(4):809. doi: 10.3390/v14040809 (PMC9027352; doi:10.3390/v14040809)
Supplement: Supplementary file 1 [file viruses-14-00809-s001.zip › viruses-1663716-supplementary.xlsx]

## Sheet: Data
	Paraná State Cases			Paraná State Vaccination				Successfully Genotyped Cases
Epidemiological Week	Confirmed Cases	Confirmed Deaths	Lethality	CoronaVac	Vaxzevria	Janssen-Cilag	Comirnaty	Omicron	Gamma	Delta	Alpha	Wild-Others	Total
2020 W11	6	0	0	0	0	0	0	0	0	0	0	0	0
2020 W12	34	1	2.94118	0	0	0	0	0	0	0	0	0	0
2020 W13	82	3	3.65854	0	0	0	0	0	0	0	0	0	0
2020 W14	243	10	4.11523	0	0	0	0	0	0	0	0	0	0
2020 W15	254	25	9.84252	0	0	0	0	0	0	0	0	0	0
2020 W16	241	20	8.29876	0	0	0	0	0	0	0	0	0	0
2020 W17	182	31	17.033	0	0	0	0	0	0	0	0	0	0
2020 W18	324	25	7.71605	0	0	0	0	0	0	0	0	0	0
2020 W19	279	18	6.45161	0	0	0	0	0	0	0	0	0	0
2020 W20	423	18	4.25532	0	0	0	0	0	0	0	0	0	0
2020 W21	817	36	4.40636	0	0	0	0	0	0	0	0	0	0
2020 W22	1297	35	2.69854	0	0	0	0	0	0	0	0	0	0
2020 W23	1985	75	3.77834	0	0	0	0	0	0	0	0	0	0
2020 W24	2441	107	4.38345	0	0	0	0	0	0	0	0	0	0
2020 W25	4127	141	3.41653	0	0	0	0	0	0	0	0	0	0
2020 W26	5525	197	3.56561	0	0	0	0	0	0	0	0	0	0
2020 W27	9909	236	2.38167	0	0	0	0	0	0	0	0	6	6
2020 W28	9342	308	3.29694	0	0	0	0	0	0	0	0	1	1
2020 W29	11877	313	2.63535	0	0	0	0	0	0	0	0	10	10
2020 W30	11177	338	3.02407	0	0	0	0	0	0	0	0	14	14
2020 W31	11545	376	3.25682	0	0	0	0	0	0	0	0	17	17
2020 W32	12102	415	3.42919	0	0	0	0	0	0	0	0	20	20
2020 W33	11605	348	2.99871	0	0	0	0	0	0	0	0	2	2
2020 W34	12116	306	2.52559	0	0	0	0	0	0	0	0	5	5
2020 W35	11144	309	2.77279	0	0	0	0	0	0	0	0	6	6
2020 W36	11564	317	2.74127	0	0	0	0	0	0	0	0	16	16
2020 W37	10289	285	2.76995	0	0	0	0	0	0	0	0	11	11
2020 W38	9745	260	2.66803	0	0	0	0	0	0	0	0	12	12
2020 W39	9737	273	2.80374	0	0	0	0	0	0	0	0	14	14
2020 W40	8777	243	2.7686	0	0	0	0	0	0	0	0	9	9
2020 W41	6823	201	2.94592	0	0	0	0	0	0	0	0	9	9
2020 W42	6950	191	2.7482	0	0	0	0	0	0	0	0	4	4
2020 W43	7579	162	2.13749	0	0	0	0	0	0	0	0	5	5
2020 W44	6315	151	2.39113	0	0	0	0	0	0	0	0	10	10
2020 W45	6601	166	2.51477	0	0	0	0	0	0	0	0	23	23
2020 W46	17243	185	1.0729	0	0	0	0	0	0	0	0	14	14
2020 W47	15789	232	1.46938	0	0	0	0	0	0	0	0	38	38
2020 W48	21189	333	1.57157	0	0	0	0	0	0	0	0	71	71
2020 W49	23567	434	1.84156	0	0	0	0	0	0	0	0	49	49
2020 W50	26523	514	1.93794	0	0	0	0	0	0	0	0	25	25
2020 W51	46067	532	1.15484	0	0	0	0	0	0	0	0	15	15
2020 W52	25314	524	2.07	0	0	0	0	0	0	0	0	11	11
2020 W53	18813	481	2.55674	0	0	0	0
2021 W01	53362	442	0.828305	0	0	0	0	0	0	0	0	23	23
2021 W02	28659	462	1.61206	0	0	0	0	0	0	0	0	33	33
2021 W03	20748	441	2.12551	106	7	0	2	0	0	0	0	12	12
2021 W04	24769	426	1.71989	45	71	0	1	0	1	0	0	22	23
2021 W05	20497	390	1.90272	50	19	0	0	0	1	0	0	9	10
2021 W06	18237	424	2.32494	13072	12	0	0	0	4	0	0	7	11
2021 W07	24583	503	2.04613	68582	19	0	2	0	7	0	0	5	12
2021 W08	30753	645	2.09736	35904	36	0	0	0	9	0	0	7	16
2021 W09	36671	996	2.71604	18103	118	0	0	0	22	0	0	8	30
2021 W10	75611	1371	1.81323	46881	46	0	17	0	16	0	0	0	16
2021 W11	35796	1680	4.69326	21563	38	0	22	0	16	0	0	0	16
2021 W12	38514	1661	4.31272	17107	51	0	3	0	24	0	0	2	26
2021 W13	23697	1342	5.66316	42765	60	0	0	0	12	0	0	0	12
2021 W14	23089	1206	5.22327	91524	501	0	3	0	16	0	0	1	17
2021 W15	23790	1125	4.72888	148266	4698	0	11	0	16	0	0	1	17
2021 W16	21425	868	4.05134	365912	21416	0	12	0	6	0	0	0	6
2021 W17	23848	848	3.55585	139658	30053	0	1	0	20	0	2	0	22
2021 W18	30006	986	3.28601	32598	19959	0	3	0	20	0	1	0	21
2021 W19	35165	908	2.58211	36110	4015	0	2	0	16	1	1	0	18
2021 W20	40670	1114	2.73912	23993	7790	0	28	0	27	6	0	0	33
2021 W21	29988	1283	4.27838	9749	39153	0	11	0	30	13	0	0	43
2021 W22	25639	1428	5.56964	4119	35780	0	13	0	28	2	1	0	31
2021 W23	31456	1370	4.35529	5985	15957	0	15	0	33	0	0	0	33
2021 W24	44868	1308	2.91522	4363	7584	1	30	0	23	6	0	0	29
2021 W25	70282	1138	1.61919	5719	15347	411	50	0	17	0	0	0	17
2021 W26	35705	890	2.49265	4134	24640	3829	758	0	5	0	0	0	5
2021 W27	23487	757	3.22306	6114	66397	8992	392	0	8	0	0	0	8
2021 W28	19600	597	3.04592	25808	134354	4968	156	0	6	0	0	0	6
2021 W29	16064	476	2.96315	45812	166092	677	86	0	4	0	0	0	4
2021 W30	33483	409	1.22152	34858	219179	762	4119	0	1	3	0	0	4
2021 W31	21702	321	1.47913	27159	144989	644	22726	0	3	1	0	0	4
2021 W32	13130	354	2.69612	31185	141911	289	52724	0	5	5	0	0	10
2021 W33	25570	367	1.43528	43131	163595	1096	38388	0	3	5	0	0	8
2021 W34	14323	395	2.7578	78203	220156	21	36932	0	2	8	0	0	10
2021 W35	13494	341	2.52705	91106	329100	24	26812	0	0	2	0	0	2
2021 W36	11383	318	2.79364	50336	288670	26	68843
2021 W37	13800	291	2.1087	73027	218996	27	145475	0	0	3	0	0	3
2021 W38	14222	290	2.03909	120324	154219	31	217405	0	0	2	0	0	2
2021 W39	12656	301	2.37832	69376	138900	17	189023
2021 W40	11438	231	2.01958	24960	122292	15	240677
2021 W41	9182	177	1.92768	25424	154147	39	188188
2021 W42	9336	154	1.64953	35319	159720	81	200851
2021 W43	9684	142	1.46634	25763	94094	22	162799
2021 W44	7769	98	1.26142	15281	48194	0	101417
2021 W45	8270	109	1.31802	16764	42519	3	166728	0	0	14	0	0	14
2021 W46	4849	85	1.75294	14359	28180	0	147067
2021 W47	5303	72	1.35772	11560	24899	0	145996	0	0	1	0	0	1
2021 W48	3419	46	1.34542	9872	11326	0	105526
2021 W49	4696	35	0.745315	8072	7477	2	75144
2021 W50	4016	27	0.672311	7130	5404	248	99901
2021 W51	2541	17	0.669028	4520	2691	34	82019	1	0	0	0	0	1
2021 W52	3956	25	0.631951	2391	1634	28	25834
2022 W01	27352	21	0.0767768	6518	4142	32	63941	30	0	1	0	0	31
2022 W02	67180	34	0.0506103	5088	4389	60	73482	61	0	0	0	0	61
2022 W03	119542	119	0.0995466	4383	3266	56	43254
2022 W04	142737	227	0.159034	3933	2665	27	40739
2022 W05	140009	177	0.12642	2978	1426	15	25513
2022 W06	14058	7	0.0497937	206	151	0	1629
